# Supplementary material for: Prenatal Cadmium Exposure and Maternal Sex Steroid Hormone Concentrations across Pregnancy
Source: Toxics. 2023 Jul 6;11(7):589. doi: 10.3390/toxics11070589 (PMC10384739; doi:10.3390/toxics11070589)
Supplement: Supplementary file 1 [file toxics-11-00589-s001.zip]

Archive with 1 entries (1 files):
- toxics-2366668-supplementary.pdf
